# Supplementary material for: Enhancing Clinical Applications by Evaluation of Sensitivity and Specificity in Whole Exome Sequencing
Source: Int J Mol Sci. 2024 Dec 10;25(24):13250. doi: 10.3390/ijms252413250 (PMC11678496; doi:10.3390/ijms252413250)
Supplement: Supplementary file 1 [file ijms-25-13250-s001.zip]

Archive with 1 entries (1 files):
- ijms-3316728-supplementary.pdf
